# Supplementary material for: Expression characteristics of CsPG23 in citrus and analysis of its interacting protein
Source: Plant Signal Behav. 2025 May 22;20(1):2508418. doi: 10.1080/15592324.2025.2508418 (PMC12101599; doi:10.1080/15592324.2025.2508418)
Supplement: Supplementary Table 1.xlsx [file KPSB_A_2508418_SM4835.xlsx]

## Sheet: Supplementary Table 1
Supplementary Table 1 The primers used in the study
Primer name	Sequence (5′－3′)	Comments
T-CsPG23-f	ATGGTAGGCCTTTTCAAGGT	T Cloning
T-CsPG23-r	TTAAATTTCATCAGGAAAAA	T Cloning
P1300GMN-CsPG23-f	GGATCCATGGTAGGCCTTTTCAAGGT	Identification of transgenic plants
P1300GMN-CsPG23-r	GTCGACTTAAATTTCATCAGGAAAAA	Identification of transgenic plants
TRV2-CsPG23-f	GAATTCTGATATTTGCAATGGTCGAC	Identification of transgenic plants
TRV2-CsPG23-r	GGATCCCCTTCATCATTGTTATCATA	Identification of transgenic plants
RT-CsPG23-f	AATGCATGGCTTGGACCACT	Quantitative Real-time PCR
RT-CsPG23-r	ACCATGTGACTCAGGCCTTC	Quantitative Real-time PCR
35SGFP-CsPG23-f	GGATCCATGGTAGGCCTTTTCAAGGT	Vector Construction
35SGFP-CsPG23-r	GTCGACTTAAATTTCATCAGGAAAAA	Vector Construction
T-CsAGD8-f	ATGGGAGCATTGGTATCGAA	T Cloning
T-CsAGD8-r	TCAACTTGGAGCTTTCCCTG	T Cloning
BD-CsPG23-f	GAATTCATGGTAGGCCTTTTCAAGGT	Vector Construction
BD-CsPG23-r	GGATCCTTAAATTTCATCAGGAAAAA	Vector Construction
AD-CsAGD8-f	GAATTCATGGGAGCATTGGTATCGAA	Vector Construction
AD-CsAGD8-r	GGATCCTCAACTTGGAGCTTTCCCTG	Vector Construction
GAPDH-f	TCTTGCCTGCTTTGAATGGA	Quantitative Real-time PCR
GAPDH-r	TGTGAGGTCAACCACTGCGACAT	Quantitative Real-time PCR
RT-CsPR1-F	AAATGTGGGTGAATGAGAAAGC	Quantitative Real-time PCR
RT-CsPR1-R	ATTATTGTTGCACGTCACCTTG	Quantitative Real-time PCR
RT-CsPR2-F	TTCCACTGCCATCGAAACTG	Quantitative Real-time PCR
RT-CsPR2-R	GTAATCTTGTTTAAATGAGCCTCTTG	Quantitative Real-time PCR
RT-CsPR5-F	CACCATTGCCAATAACCCTAATG	Quantitative Real-time PCR
RT-CsPR5-R	GGGACAGTTACCGTTAAGATCAG	Quantitative Real-time PCR
RT-CsWRKY45-F	TGTACACACGAAGGGTGCAA	Quantitative Real-time PCR
RT-CsWRKY45-R	GCTCAAAGTTGTCAGTGGGC	Quantitative Real-time PCR
RT-CsWRKY70-F	GCTGCCAAGCAAGTAAGCAG	Quantitative Real-time PCR
RT-CsWRKY70-R	TTCGGTGATGTGGGCACTAC	Quantitative Real-time PCR
RT-Ciclev10017873m-F	GAGGAGGAATCCGATGGCTG	Quantitative Real-time PCR
RT-Ciclev10017873m-R	ACCGTGCAAATGCCACTCTA	Quantitative Real-time PCR
RT-Ciclev10031115m-F	GCTTCATGTAGCTGCAAGGC	Quantitative Real-time PCR
RT-Ciclev10031115m-R	TCCCTGCTTTGTAGAGATTGCT	Quantitative Real-time PCR
RT-Ciclev10031749m-F	AAACAGTCGAGACGGGTGAC	Quantitative Real-time PCR
RT-Ciclev10031749m-R	TCTAGGAGGGACGCATCCAA	Quantitative Real-time PCR
RT-Ciclev10033908m-F	ACACCCTCTATGCAAGCCAAG	Quantitative Real-time PCR
RT-Ciclev10033908m-R	GCGCTTCCGGAGTACCAAAT	Quantitative Real-time PCR
RT-FRK1-F	AGTGACGTGTACAGCTTTGG	Quantitative Real-time PCR
RT-FRK1-R	TCTGATATTTCCCTCGGCAAG	Quantitative Real-time PCR
RT-GST1-F	AGACATGAAGGCTGGTGAAC	Quantitative Real-time PCR
RT-GST1-R	AACTCCTGGGCGATGTATTG	Quantitative Real-time PCR
RT-WRKY22-F	AGGAAACAGGTGGAACGAAG	Quantitative Real-time PCR
RT-WRKY22-R	GACCTTGAGCCTTTGACATTG	Quantitative Real-time PCR
RT-WRKY29-F	ACATATACGGCAGAGCACAAC	Quantitative Real-time PCR
RT-WRKY29-R	AGTGGGTTTGGTTGAGGAAG	Quantitative Real-time PCR
RT-PR1-F	AAATGTGGGTGAATGAGAAAGC	Quantitative Real-time PCR
RT-PR1-R	ATTATTGTTGCACGTCACCTTG	Quantitative Real-time PCR
RT-PR3-F	GGCTCAAACTTCACATGAAACTAC	Quantitative Real-time PCR
RT-PR3-R	GTTGACAATAATCTCCAGGGTTTC	Quantitative Real-time PCR
RT-PR5-F	CACCATTGCCAATAACCCTAATG	Quantitative Real-time PCR
RT-PR5-R	GGGACAGTTACCGTTAAGATCAG	Quantitative Real-time PCR
